# Supplementary material for: Exploring the association of addiction-related genetic factors with non-suicidal self-injury in adolescents
Source: Front Psychiatry. 2023 Mar 31;14:1126615. doi: 10.3389/fpsyt.2023.1126615 (PMC10102595; doi:10.3389/fpsyt.2023.1126615)
Supplement: Supplementary file 1 [file Table_1.xlsx]

## Sheet: Sheet1
Non-Suicidal Self-Injury Questionnaire Score for People with NSSI
Serial Number	Gender	Age	Score of Youth Self-Harm Questionnaire
1	Female	14	28
2	Female	21	48
3	Female	15	26
4	Female	13	126
5	Female	15	2
6	Female	15	55
7	Female	22	30
8	Female	20	32
9	Female	16	7
10	Female	16	23
11	Female	14	21
12	Female	13	39
13	Female	17	36
14	Female	14	16
15	Female	15	20
16	Male	18	2
17	Female	14	50
18	Female	19	11
19	Male	16	49
20	Female	16	121
21	Male	18	75
22	Female	13	54
23	Female	14	54
24	Female	16	17
