# Supplementary material for: Exploring the association of addiction-related genetic factors with non-suicidal self-injury in adolescents
Source: Front Psychiatry. 2023 Mar 31;14:1126615. doi: 10.3389/fpsyt.2023.1126615 (PMC10102595; doi:10.3389/fpsyt.2023.1126615)
Supplement: Supplementary file 2 [file Table_2.xlsx]

## Sheet: Sheet1
Results of Questionnaire
Age	Gender	Drinking Frequency	Score of Youth Self-Harm Questionnaire
20	Female	Never	0
19	Male	Never	0
18	Female	Never	0
18	Female	Never	0
17	Female	Little	0.06
17	Female	Never	0
17	Female	Abstinent	1.39
17	Female	Little	1.83
17	Male	Never	0
17	Female	Little	0
17	Male	Little	0
17	Male	Never	0
17	Male	Never	0
17	Male	Never	0
17	Female	Never	0
17	Male	Little	0
17	Male	Little	0
17	Male	Never	0
17	Female	Never	0
17	Female	Never	0
17	Female	Never	0
17	Male	Never	0
17	Female	Never	0
17	Female	Never	0.11
16	Male	Never	0
16	Male	Abstinent	0
16	Male	Never	0.33
16	Male	Never	0
16	Male	Little	0
16	Male	Little	0
16	Female	Never	0
16	Male	Never	0
16	Male	Little	0
16	Female	Never	0
16	Female	Little	0
16	Female	Never	0
16	Female	Never	0
16	Male	Never	0
16	Female	Never	0
16	Male	Never	0
16	Male	General	0
16	Female	Never	0
16	Male	Never	0
16	Female	Never	0
16	Female	Never	0
16	Female	Never	0
16	Female	Never	0
16	Female	Never	0
16	Male	Little	0
16	Male	Never	0
16	Male	Abstinent	0
16	Male	Never	0
16	Female	Never	0
16	Male	Abstinent	0
16	Female	Never	0
16	Female	Never	0
16	Female	Never	0
16	Male	Never	0
16	Female	Never	0
16	Female	Little	0.17
16	Female	Never	0
16	Male	Little	0
16	Male	Never	0
16	Female	Never	0.33
16	Female	Little	0
16	Male	Little	0.11
16	Female	Little	0
16	Male	Massive	0
16	Female	Little	0
16	Male	General	0.17
16	Male	Never	0
16	Female	Never	0
16	Female	Little	0
16	Male	Never	0
16	Male	Never	0
16	Female	Little	0
16	Male	Never	0
16	Male	Little	0.11
16	Male	Never	0
16	Female	Never	0.39
16	Male	Little	0
16	Female	Never	0
16	Female	Little	0.5
16	Male	Never	0
16	Female	Little	0
16	Male	Never	0
16	Female	Little	0
16	Male	Never	0.28
16	Female	Never	0
16	Female	Never	0
16	Male	Never	0
16	Male	Little	0.06
16	Male	Massive	0
16	Female	Little	0
16	Male	Abstinent	0
16	Female	Never	0
16	Female	Never	0
16	Female	Never	0
16	Female	Little	1
16	Female	Little	0.06
16	Male	Little	0.06
16	Female	Never	0
16	Male	Little	0
16	Female	Never	0
16	Female	Never	0
16	Male	Never	0
16	Male	Little	0
16	Female	Never	0
16	Female	Never	0
16	Female	Never	0
16	Female	Little	1
16	Female	Never	0
16	Female	Never	0
16	Female	Little	0
16	Female	Massive	0
16	Male	Never	0
16	Female	Never	0.06
16	Female	Never	0
16	Female	Never	0
16	Female	Never	0
16	Male	Little	0
16	Female	Never	0.39
16	Male	Never	0
16	Female	Never	0
16	Male	Abstinent	0
16	Female	Little	0
16	Female	Never	0
16	Male	Never	0
16	Female	Never	0
16	Female	Never	0
16	Female	Never	0
16	Male	Little	0
16	Female	Never	0
16	Female	Never	0
16	Male	Never	0
16	Female	Never	0
16	Male	Abstinent	0
16	Female	Never	0
16	Female	Never	0
16	Female	Never	0
16	Male	Little	0
16	Female	Never	0.11
16	Female	Never	0
16	Female	Never	0
16	Female	Little	0
16	Female	Never	0
16	Female	Never	0
16	Female	Little	0
16	Male	Little	0.33
16	Female	Never	0.5
16	Female	Never	0
16	Male	Never	0
16	Male	Never	0
16	Male	Little	0
16	Female	Never	0
16	Male	Never	0
16	Male	Little	0
16	Female	Never	0.83
16	Female	Never	0
16	Male	Never	0
16	Female	Never	0
16	Female	Never	0
16	Female	Never	0
16	Male	Never	0.06
16	Female	Never	0
16	Female	Never	0
16	Male	Little	0
16	Female	Never	0
16	Female	Never	0.22
16	Male	Never	0
16	Female	Little	0
16	Female	Never	0
16	Male	Little	0.06
16	Male	Never	0.67
16	Female	Never	0
16	Male	Little	0.11
16	Male	Never	0
16	Female	Never	0
16	Female	Never	0
16	Female	Little	0.83
16	Female	Never	0
16	Male	Never	0
16	Female	Never	0
16	Female	Never	0
16	Female	Never	0
16	Male	Never	0
16	Male	Never	0
16	Male	Massive	0
16	Female	Never	0
16	Male	Never	0
16	Female	Never	0
16	Female	Never	0
16	Male	Never	0
16	Female	Never	0
16	Female	Never	0
16	Female	Never	0.61
16	Female	Never	0
16	Female	Little	0
16	Female	Never	0
16	Female	Little	0
16	Male	Never	0
16	Male	Never	0
16	Male	Massive	0
16	Female	Never	0
16	Female	Never	0
16	Female	Never	0
16	Female	Little	0.83
16	Female	Abstinent	0
16	Male	Little	0
16	Male	Little	0
16	Female	Never	0
16	Female	Never	0
16	Male	Little	0
16	Male	Little	0.33
16	Female	Never	0
16	Female	Never	0
16	Female	Never	0
16	Male	Little	0
16	Female	Never	0
16	Female	Never	0
16	Female	Never	0
16	Female	Never	0
16	Female	Never	0
16	Male	Never	0
16	Male	Abstinent	0
16	Female	Never	0
16	Female	Little	0
16	Male	Never	0
16	Female	Never	0
16	Female	Never	0
16	Female	Never	0
16	Male	Never	0
16	Male	Little	0
16	Male	Little	0
16	Female	Little	0
16	Female	Never	0
16	Female	Never	0
16	Female	Little	0
16	Female	Never	0
16	Female	Little	0
16	Female	Never	0
16	Male	Never	0
16	Female	Never	0
16	Male	Never	0
16	Female	Never	0
16	Male	Never	0
16	Female	Never	0
16	Male	Never	0
16	Female	Never	0
16	Female	Little	0
16	Female	Never	0
16	Male	Little	0
16	Male	Abstinent	0
16	Female	Never	0
16	Male	Never	0
16	Female	Never	0
16	Male	Little	0
16	Female	Never	0
16	Female	Never	0
16	Female	Little	0
16	Female	Never	0
16	Male	Abstinent	0
16	Female	Never	0
16	Male	Little	0
16	Male	Never	0
16	Male	Massive	0
16	Female	Never	0
16	Male	Little	0
16	Female	Little	0
16	Female	Never	0
16	Female	Never	0
16	Female	Little	0
16	Male	Little	0
16	Male	Never	0
16	Female	Never	0
16	Male	Never	0
16	Male	Little	0
16	Female	Little	0.22
16	Male	Never	0
16	Male	Never	0
16	Male	General	0
16	Female	Never	0
16	Female	Never	0
16	Female	Never	0.56
16	Female	Little	0
16	Female	Little	0
16	Female	Never	0
16	Male	Little	0
16	Female	Little	0
16	Female	Never	0
16	Female	Never	0
16	Male	Never	0
16	Female	Never	0
16	Female	Little	0
16	Female	Little	0
16	Male	Little	0
16	Male	Little	0
16	Female	Never	0
16	Female	Never	0
16	Male	Massive	0
16	Male	Never	0
16	Male	Never	0
16	Male	Little	0
16	Male	Massive	0
16	Female	Little	0.33
16	Female	Never	0
16	Female	Never	0
16	Female	Never	0
16	Male	General	0
16	Male	Little	0
16	Male	General	0
16	Female	Never	0
16	Female	Never	0
16	Female	Little	0
16	Male	Little	0
16	Female	Never	0
16	Male	Little	0
16	Male	Little	0.89
16	Female	Little	0
16	Male	Little	0
16	Male	Little	0
16	Female	Little	0
16	Female	Never	0
16	Female	Never	0.17
16	Female	Never	0
16	Male	Little	0
16	Female	Never	0
16	Male	Never	0
16	Female	Never	0
16	Male	Never	0
16	Female	Never	0
16	Male	Never	0
16	Male	Never	0
16	Male	Little	0
16	Male	Never	0
16	Male	Little	0
16	Male	Never	0
16	Male	Never	0
16	Female	Never	0
16	Female	Never	0
16	Male	Little	0
16	Male	Never	0
16	Female	Little	0
16	Male	Little	0.11
16	Female	Never	0
16	Female	Never	0
16	Male	Never	0
16	Female	Little	0
16	Male	Abstinent	0
16	Female	Little	0
16	Female	Never	0
16	Male	Little	0
16	Male	Never	0
16	Female	Never	0.11
16	Male	Never	0
16	Female	Never	0
16	Female	Never	0
16	Female	Never	0.11
16	Female	Never	0
16	Male	Little	0
16	Female	Never	0
16	Male	Little	0
16	Female	Never	0
16	Male	Little	0.17
16	Male	Little	0
16	Female	Never	0
16	Male	Never	0
16	Male	Never	0.06
16	Female	Never	0
16	Female	Little	0
16	Male	Little	0
16	Male	Never	0.06
16	Male	Never	0.06
16	Female	Never	0
16	Female	Never	0
16	Female	Never	0
16	Male	Never	0
16	Female	Little	0
16	Male	Never	0
16	Female	Little	0.17
16	Female	Never	0
16	Male	Never	0
16	Female	Never	0
16	Female	Never	0
16	Female	Never	0
16	Female	Never	0
16	Male	Never	0
16	Female	Never	0
16	Female	Never	0
16	Male	Never	0
16	Female	Never	0
16	Female	General	0
16	Female	Never	0.33
16	Male	Never	0.17
16	Female	Never	0
16	Male	Little	0
16	Male	Never	0
16	Male	Never	0
16	Female	Little	0
16	Female	Never	0
16	Female	Never	0
16	Male	Never	0.06
16	Female	Little	0
16	Male	Never	0.11
16	Male	Little	0
16	Male	Never	0
16	Female	Never	0
16	Female	Never	0
16	Male	Never	0
16	Female	Never	0
16	Male	Little	0.06
16	Female	Never	0
16	Female	Little	0
16	Female	Never	0
16	Female	Never	0
16	Male	Little	0
16	Female	Never	0
16	Female	Little	0.33
16	Female	Little	0.17
16	Female	Never	0.17
16	Female	Never	0
16	Male	Little	0
16	Female	Never	0
16	Female	Never	0
16	Female	Never	0
16	Female	Never	0
16	Male	Never	0
16	Female	Never	0
16	Female	Never	0
16	Female	Never	0
16	Female	Never	0
16	Male	Never	0
16	Female	Never	0
16	Female	Never	0
16	Male	Never	0
16	Male	Never	0
16	Male	Never	0
16	Female	Never	0
16	Female	Never	0
16	Male	Little	0
16	Male	Little	0
16	Female	Little	0.17
16	Male	Never	0
16	Female	Never	0
16	Male	Never	0
16	Male	Never	0
16	Female	Never	0
16	Male	Never	0
16	Female	Never	0
16	Female	Never	0
16	Female	Never	0
16	Male	Never	0
16	Female	Never	0
16	Female	Never	0.56
16	Female	Never	0
16	Female	Never	0
16	Female	Abstinent	0.56
16	Female	Never	0
16	Female	Never	0
16	Male	Little	0
16	Female	Never	0
16	Female	Never	0
16	Female	Little	0.11
16	Male	Little	0
16	Male	Little	0
16	Female	Never	0.39
16	Female	Never	0
16	Female	Never	0
16	Male	Abstinent	0.06
16	Male	Little	0
16	Male	Never	0
16	Female	Never	0
16	Male	Never	0
16	Female	Never	0
16	Male	Never	0
16	Female	Never	0
16	Male	Never	0
16	Female	Never	0
16	Male	Never	0.39
16	Male	Never	0
16	Male	Little	0
16	Male	Never	0
16	Male	Never	0
16	Male	Little	0
16	Male	Little	0
16	Female	Never	0.11
16	Female	Never	0
16	Male	Never	0
16	Male	Never	0
16	Male	Never	0
16	Male	Never	0
16	Female	Never	0
16	Female	Never	0
16	Male	General	0
16	Male	Never	0
16	Female	Never	0
16	Female	Never	0
16	Male	Little	0
16	Female	Never	0
16	Female	Never	0.06
16	Female	Never	0
16	Female	Never	0
16	Female	Never	0
16	Male	Never	0
16	Female	Little	0.89
16	Male	Never	0
16	Female	Never	0
16	Female	Little	0.22
16	Male	Never	0
16	Female	Never	0
16	Female	Never	0
16	Female	Abstinent	0
16	Female	Little	2.39
16	Male	Never	0
16	Female	Never	0
16	Female	Never	0
16	Male	Little	0
16	Male	Never	0
16	Female	Never	0
16	Female	Never	0
16	Male	Never	0.06
16	Female	Little	0
16	Male	Never	0
16	Female	Never	0
16	Male	Never	0
16	Female	Never	0
16	Female	Abstinent	0.11
16	Male	Little	0
16	Female	Never	0
16	Female	Abstinent	0.56
16	Female	Never	0
16	Male	Never	0
16	Female	Little	0
16	Female	Little	0
16	Female	Little	0
16	Male	Abstinent	0
16	Female	Little	0
16	Male	Never	0
16	Female	Little	0
16	Male	Never	0
16	Male	General	0
16	Male	Never	0
16	Male	Never	0
16	Male	Never	0
16	Female	Never	0
16	Male	Abstinent	0
16	Male	Never	0.22
16	Female	Never	0.56
16	Female	Never	0
16	Male	Never	0
16	Female	Little	0
16	Female	Little	0
16	Female	Never	0
16	Male	Never	0
16	Male	Never	0
16	Female	Never	0
16	Male	Little	0
16	Male	Never	0.5
16	Female	Never	0
16	Male	Abstinent	0
16	Male	Little	0
16	Male	Little	0.44
16	Male	Little	0
16	Female	Never	0
16	Male	Never	0.11
16	Female	Never	0
16	Female	Never	0
16	Male	Never	0
16	Male	Never	0
16	Female	Never	0
16	Female	Little	0
16	Female	Never	0.06
16	Female	Never	0
16	Female	Never	0
16	Female	Never	0
16	Female	Never	0
16	Female	Never	0
16	Female	Never	0
16	Female	Little	0.22
16	Male	Little	0
16	Female	Never	0
16	Female	Never	0
16	Male	Never	0
16	Female	Never	0
16	Female	Never	0
16	Female	Little	0
16	Male	Little	0
16	Male	Never	0.06
16	Male	Abstinent	0
16	Female	Never	0
16	Female	Little	0
16	Male	Little	0
16	Male	Little	0
16	Female	Never	0
16	Male	Little	0
16	Female	Little	0.5
16	Female	Never	0
16	Male	Never	0
16	Female	Never	0.17
16	Male	Little	0
16	Female	Never	0
16	Male	Never	0
16	Male	Never	0
16	Male	Never	0
16	Female	Little	0.22
16	Male	Never	0
16	Male	Little	0
16	Female	Never	0
16	Female	Never	0
16	Male	Never	0
16	Female	Never	0
16	Male	Never	0
16	Female	Never	0
16	Female	Never	0
16	Female	Little	0
16	Female	Never	0
16	Female	Abstinent	0.17
16	Female	Little	0
16	Male	Little	0.06
16	Male	Never	0
16	Female	Never	0
16	Male	Never	0
16	Male	Never	0
16	Male	Never	0
16	Male	Abstinent	0
16	Female	Never	0
16	Female	Little	0.11
16	Male	Never	0
16	Female	General	0
16	Male	Never	0
16	Male	Never	0
16	Female	Never	0
16	Male	Never	0
16	Male	Never	0
16	Female	Never	0
16	Female	Never	0
16	Female	Little	0.56
16	Female	Never	0
16	Female	Never	0
16	Female	Never	0
16	Female	Never	0
16	Female	Never	0
16	Male	Never	0
16	Female	Never	0
16	Female	Never	0
16	Male	Never	0
16	Male	Never	0
16	Female	Little	0
16	Female	Never	0
16	Male	Never	0
16	Female	Never	0
16	Male	Never	0.17
16	Female	Never	0
16	Female	Never	0
16	Female	Never	0
16	Male	Never	0
16	Male	Never	0
16	Male	Never	0
16	Female	Abstinent	0
16	Female	Little	0
16	Female	Never	0
16	Female	Never	0
16	Female	Never	0.06
15	Female	Never	0
15	Female	Never	0
15	Male	Never	0
15	Male	Little	0
15	Male	Never	0
15	Male	Abstinent	0
15	Female	Little	0
15	Male	Never	0
15	Female	Little	0
15	Male	Never	0
15	Female	Never	0
15	Male	Little	0
15	Female	Little	0
15	Male	Never	0
15	Female	Never	0
15	Female	Never	0
15	Female	Never	0
15	Female	Abstinent	0
15	Female	Little	0
15	Female	Never	0
15	Female	Never	0
15	Female	Never	0
15	Male	Abstinent	0
15	Male	Never	0
15	Female	Never	0
15	Male	Little	0
15	Female	Never	0
15	Male	Never	0.06
15	Female	Never	0
15	Female	Little	0
15	Male	Never	0
15	Male	Little	0
15	Male	Little	0
15	Female	Little	0
15	Female	Never	0
15	Female	Never	0
15	Female	Never	0
15	Female	Never	0
15	Female	Never	0
15	Female	Never	0
15	Male	Little	0
15	Male	Little	0
15	Male	Little	0
15	Female	Little	0
15	Female	Abstinent	0
15	Female	Little	0
15	Female	Never	0
15	Male	Never	0
15	Female	Never	0
15	Female	Little	0
15	Male	Little	0
15	Female	Little	0.06
15	Female	Abstinent	0.22
15	Female	Never	0
15	Female	Little	0
15	Female	Little	0
15	Female	Never	0
15	Female	Never	0
15	Female	Little	0
15	Male	Never	0
15	Female	Never	0
15	Male	Never	0
15	Female	Abstinent	0
15	Male	Little	0
15	Female	Never	0
15	Female	Never	0
15	Female	Never	0
15	Female	Never	0
15	Male	Never	0
15	Male	Never	0
15	Female	Little	0
15	Male	Never	0
15	Female	Little	0
15	Female	Little	0.5
15	Female	Never	0
15	Male	Never	0
15	Female	Never	0
15	Female	Never	0
15	Female	Never	0.44
15	Male	Little	0
15	Male	Never	0
15	Male	Massive	0
15	Male	Never	0.28
15	Female	Never	0
15	Female	Never	0
15	Male	Never	0.72
15	Female	Little	0
15	Female	Little	1.44
15	Female	Little	0
15	Female	Little	0
15	Male	Abstinent	0
15	Female	Never	0
15	Female	Little	0.78
15	Female	Abstinent	0
15	Male	Never	0
15	Female	Little	0
15	Male	Little	0.28
15	Female	Never	0
15	Female	Never	0
15	Female	Never	0
15	Male	Little	0
15	Male	General	0
15	Female	Never	0
15	Male	Never	0
15	Male	Little	0
15	Male	Little	0
15	Female	Little	0
15	Female	Never	0
15	Male	Never	0
15	Female	Never	0
15	Female	Little	0
15	Female	Never	0
15	Male	Little	0
15	Female	Little	0
15	Female	Never	0
15	Male	Little	0
15	Male	Massive	0
15	Female	Never	1
15	Female	Little	0
15	Female	Little	0
15	Female	Never	0
15	Female	Never	0
15	Female	Never	0
15	Female	Never	0.06
15	Female	Never	0
15	Male	Little	0
15	Male	Never	0
15	Female	Little	0
15	Female	Never	0
15	Male	Never	0
15	Female	Never	0
15	Male	Never	0
15	Female	Never	0
15	Female	Never	0
15	Male	Little	0.06
15	Male	Never	0
15	Male	Never	0
15	Male	Never	0
15	Male	Never	0
15	Female	Never	0
15	Female	Little	0
15	Male	Little	0
15	Male	Little	0
15	Female	Little	0
15	Female	Never	0
15	Female	Little	0.17
15	Female	Never	0
15	Female	Never	0
15	Female	Never	0
15	Female	Little	0
15	Female	Massive	0.28
15	Male	Never	0
15	Female	Little	0.06
15	Female	Never	0
15	Female	Never	0
15	Female	Never	0
15	Female	Never	0
15	Female	Never	0
15	Male	Little	0
15	Female	Never	0.11
15	Female	Little	0
15	Male	Never	0
15	Female	Never	0
15	Male	Never	0
15	Male	Little	0
15	Female	Never	0
15	Female	Never	0
15	Female	Never	0
15	Female	Never	0
15	Female	Never	0
15	Female	Never	0
15	Male	Little	0
15	Female	Never	0
15	Female	Never	0.06
15	Female	Never	1.28
15	Female	Never	0
15	Female	Never	0
15	Male	Never	0
15	Female	Never	0.11
15	Female	Massive	0
15	Male	Little	0
15	Male	Never	0
15	Male	Abstinent	0
15	Male	Never	0
15	Male	Little	0
15	Male	Little	0
15	Female	Never	0.06
15	Female	Never	0
15	Male	Never	0
15	Female	Never	0
15	Female	Never	0
15	Female	Never	0
15	Female	Never	0
15	Male	Abstinent	0.83
15	Male	Never	0
15	Male	Never	0
15	Female	Never	0.22
15	Male	Never	0
15	Female	Never	0
15	Female	Never	0
15	Male	Never	0
15	Female	Never	0
15	Male	Never	0
15	Male	Abstinent	0
15	Female	Never	0
15	Male	Little	0
15	Male	Never	0
15	Male	Never	0
15	Female	Never	0
15	Female	Never	0
15	Female	Never	0
15	Female	Little	0.28
15	Female	Never	0
15	Male	Abstinent	0
15	Female	Little	0.33
15	Female	Massive	0
15	Male	Never	0
15	Male	Little	0.11
15	Female	Never	0
15	Female	Little	0
15	Male	Little	0
15	Female	Never	0
15	Female	Never	0
15	Female	Little	0.06
15	Male	Never	0
15	Male	Never	0
15	Female	Abstinent	0.56
15	Male	Never	0
15	Female	Little	0
15	Female	Never	0.28
15	Female	Never	0
15	Female	Little	0
15	Male	Never	0
15	Female	Never	0
15	Female	Little	0
15	Male	Never	0
15	Female	Never	0
15	Male	Never	0
15	Female	Little	0
15	Male	Never	0
15	Male	Never	0
15	Female	Little	0.67
15	Female	Never	0
15	Female	Never	0
15	Male	Never	0
15	Male	Little	0
15	Male	General	0
15	Female	Never	0
15	Male	Little	0
15	Female	Little	0.06
15	Male	Never	0
15	Male	Never	0.11
15	Female	Little	0
15	Male	Never	0
15	Female	Never	0
15	Female	Never	0
15	Male	Never	0
15	Male	Never	0
15	Female	Never	0
15	Female	Little	0
15	Female	Never	0
15	Male	Little	0.94
15	Male	Little	0
15	Male	Never	0
15	Female	Little	0.67
15	Male	Little	0
15	Female	Never	0
15	Male	Never	0
15	Female	Never	0
15	Male	Never	0
15	Female	Little	0
15	Female	Never	0
15	Male	Never	0
15	Female	Little	0
15	Female	Never	0.33
15	Male	Never	0
15	Female	Never	0
15	Male	Little	0.06
15	Female	Little	0
15	Female	Little	0
15	Female	Never	0
15	Female	Never	0
15	Male	Never	0
15	Female	Never	0
15	Female	Little	0
15	Male	Never	0
15	Female	Little	0
15	Female	Little	0
15	Female	Little	0
15	Male	Little	0
15	Female	Little	1.06
15	Female	Never	0
15	Male	Little	0
15	Male	Never	0
15	Female	Little	0.5
15	Male	Little	0
15	Female	Little	0
15	Female	Little	0
15	Female	Never	0
15	Male	Never	0
15	Female	Never	0
15	Female	Never	0
15	Female	Little	0
15	Female	Never	0
15	Male	Never	0
15	Male	Little	0.5
15	Male	Never	0
15	Male	Never	0
15	Female	Massive	0
15	Female	Never	0
15	Female	Little	0
15	Female	Little	0
15	Male	Little	0
15	Female	Never	0
15	Male	Never	0
15	Female	Never	0
15	Female	Little	0
15	Female	Little	0
15	Female	Never	0
15	Male	Never	0
15	Female	Never	0
15	Female	Never	0
15	Female	Never	0
15	Male	Never	0
15	Female	Never	0
15	Female	Never	0
15	Female	Abstinent	0
15	Male	Never	0
15	Female	Never	0
15	Female	Never	0
15	Female	Never	0
15	Female	Never	0
15	Male	Little	0
15	Female	Never	0
15	Female	Never	0
15	Female	Never	0
15	Female	Never	0
15	Female	Never	0.06
15	Female	Never	0
15	Female	Massive	0.17
15	Female	Never	0
15	Male	Abstinent	0
15	Female	Never	0
15	Male	Never	0
15	Female	Never	0
15	Female	Never	0
15	Female	Little	0.06
15	Male	Never	0
15	Male	Never	0
15	Male	Never	0
15	Female	Little	0
15	Female	Never	0
15	Male	Never	0
15	Female	Never	1.17
15	Male	Never	0
15	Female	Never	0
15	Female	Little	0
15	Male	Never	0.06
15	Female	Never	0.11
15	Male	Never	0
15	Male	Never	0
15	Male	Never	0
15	Male	Never	0
15	Female	Little	0
15	Male	Never	0
15	Male	Never	0
15	Female	Never	0
15	Female	Never	0
15	Female	Never	0
15	Female	Never	0
15	Female	Never	0
15	Female	Never	0
15	Female	Never	0
15	Male	Never	0
15	Male	Abstinent	0.17
15	Female	Never	0
15	Female	Never	0
15	Female	Never	0
15	Female	Never	0
15	Female	Never	0
15	Female	Never	0
15	Female	Never	0
15	Female	Little	0
15	Male	Little	0
15	Male	Little	0
15	Female	Never	0
15	Female	Little	0
15	Female	Never	0
15	Female	Never	0.06
15	Female	Never	0
15	Female	Never	0
15	Female	Never	0
15	Male	Little	0
15	Female	Never	0
15	Female	Little	0.33
15	Female	Never	0
15	Female	Never	0
15	Female	Never	0
15	Female	Little	0.39
15	Female	Never	0
15	Male	Never	0
15	Female	Never	0
15	Female	Little	0
15	Female	Never	0
15	Female	Little	0
15	Female	Little	0.44
15	Female	Never	0
15	Female	Never	0.28
15	Female	Little	0
15	Female	Little	0
15	Female	General	0.56
15	Female	Little	0
15	Male	Never	0.11
15	Female	Never	0
15	Female	Never	0
15	Male	Never	0.22
15	Female	Never	0
15	Male	Little	0
15	Female	Never	0
15	Female	Never	0
15	Female	Never	0
15	Female	Never	0
15	Female	Never	0.28
15	Male	Little	0
15	Female	Never	0
15	Female	Never	0
15	Female	Little	0
15	Male	Little	0
15	Male	Never	0
15	Female	Never	1.61
15	Female	Never	0
15	Female	Never	0
15	Male	Never	0
15	Female	Never	0.06
15	Female	Never	0
15	Female	Never	0
15	Female	Never	0
15	Female	Never	0
15	Female	Never	0
15	Male	Never	0.11
15	Male	Little	0
15	Female	Never	0
15	Female	Never	0.67
15	Female	Never	0
15	Male	Little	0.67
15	Male	Little	0
15	Female	Never	0
15	Female	Never	0
15	Female	Never	0
15	Female	Never	0.22
15	Male	Never	0
15	Male	Little	0
15	Female	Never	0
15	Male	General	0
15	Male	Never	0
15	Female	Little	0.5
15	Male	Never	0
15	Female	Never	0
15	Female	Never	0
15	Female	Never	0.5
15	Male	Abstinent	0
15	Male	Never	0.67
15	Female	Never	0
15	Female	Little	0
15	Female	Never	0
15	Female	Never	0
15	Male	Never	0
15	Male	Never	0
15	Female	Never	0
15	Male	Little	0.06
15	Male	Little	0.11
15	Female	Never	0
15	Female	Never	0
15	Female	Never	0
15	Female	Never	0.17
15	Female	Little	0
15	Female	Never	0
15	Female	Never	0.11
15	Female	Never	0
15	Female	Never	0.06
15	Male	Abstinent	0
15	Female	Never	0
15	Female	Never	0
15	Female	Never	0
15	Female	Never	0
15	Female	Never	0
15	Male	General	0
15	Male	Little	0
15	Male	Abstinent	0.06
15	Female	Never	0
15	Male	Never	0
15	Female	Never	0
15	Male	Never	0
15	Female	Little	0
15	Male	Abstinent	0
15	Female	Never	0
15	Female	Little	0
15	Female	Never	0.83
15	Male	Little	0
15	Female	Little	0
15	Male	Little	0
15	Female	Never	0
15	Male	Little	0.22
15	Female	Never	0
15	Female	Never	0
15	Female	Never	0
15	Female	Never	0
15	Female	Little	0.11
15	Male	Never	0
15	Female	Never	0.78
15	Male	Never	0
15	Female	Never	0
15	Male	Never	0.06
15	Male	Never	0
15	Female	Never	0
15	Female	Never	0
15	Male	Never	0
15	Female	Little	0
15	Female	Never	0
15	Female	Never	0
15	Male	Little	0
15	Male	Never	0
15	Male	Never	0
15	Female	Never	0
15	Male	Never	0.06
15	Male	General	0
15	Male	Never	0
15	Male	Abstinent	0
15	Male	Never	0
15	Male	Never	0
15	Female	Little	0.33
15	Male	Never	0
15	Male	Never	0
15	Female	Never	0
15	Male	Never	0
15	Female	Never	1.17
15	Female	Never	0
15	Male	Never	0
15	Male	Never	0
15	Male	Never	0
15	Male	General	0
15	Female	Little	0
15	Female	Never	0
15	Male	Little	0
15	Female	Never	0
15	Female	Little	0
15	Male	Never	0
15	Male	Never	0
15	Male	Little	0
15	Male	Never	0
15	Female	Never	0
15	Female	Never	0
15	Female	Never	0
15	Female	Never	0
15	Female	Little	0.33
15	Female	Little	0.11
15	Female	Never	0
15	Female	Little	0
15	Female	Never	0
15	Female	Abstinent	0
15	Female	Never	0
15	Female	Never	0
15	Male	Little	0
15	Female	Never	0
15	Male	Never	0.39
15	Female	Never	0
15	Male	Little	0
15	Male	Never	0
15	Male	Little	0
15	Female	Little	0.67
15	Male	Little	0.22
15	Female	Never	0.11
15	Male	Never	0
15	Male	Never	0
15	Female	Never	0.44
15	Female	Little	0.11
15	Female	Never	0
15	Female	Never	0
15	Female	Never	0
15	Female	Never	0
15	Female	General	0
15	Male	Never	0
15	Female	Never	0
15	Female	Never	0
15	Male	Never	0
15	Male	Never	0
15	Female	Never	0
15	Male	Never	0
15	Female	Little	0
15	Female	Never	0
15	Female	Never	0
15	Male	Never	0
15	Male	Little	0
15	Male	Never	0
15	Male	Never	0
15	Female	Never	0
15	Male	Abstinent	0
15	Female	Never	0
15	Female	Never	0
15	Female	Never	0
15	Male	Little	0
15	Female	Never	0
15	Female	Little	0.67
15	Female	Never	0
15	Male	Never	0
15	Female	Never	0
15	Female	Never	0
15	Female	Never	0
15	Male	Never	0
15	Male	Never	0.78
15	Female	Little	0
15	Female	Never	0
15	Female	Never	0.22
15	Female	Never	0
15	Female	Never	0.17
15	Female	Never	0
15	Female	Never	0
15	Male	Never	0
15	Female	Never	0
15	Male	Never	0
15	Male	Little	0
15	Female	Never	0
15	Male	Never	0
15	Male	Little	0
15	Female	Little	0
15	Female	Never	0.06
15	Male	Little	0
15	Female	Never	0
15	Male	Never	0
15	Female	Never	0
15	Male	Never	0
15	Female	Little	0
15	Female	Never	0
15	Male	Little	0
15	Female	Never	0
15	Male	Never	0.11
15	Male	Little	0
15	Male	Little	0.11
15	Male	Never	0
15	Female	Never	0
15	Female	Little	0
15	Male	Never	0
15	Female	Never	0
15	Male	Never	0
15	Female	Never	0
15	Female	Never	0
15	Female	Never	0.5
15	Female	Little	0.61
15	Female	Never	0
15	Male	Little	0
15	Female	Never	0
15	Female	Never	0
15	Female	Never	0
15	Female	Never	0
15	Female	Never	0
15	Male	Never	0
15	Male	Little	0
15	Female	Never	0
15	Male	Little	0
15	Female	Never	0
15	Male	Never	0
15	Female	General	2.22
15	Male	Never	0
15	Female	Little	0
15	Female	Never	0
15	Female	Never	0
15	Male	Little	0.22
15	Male	Never	0
15	Male	Never	0
15	Female	Never	0
15	Female	Never	0
15	Female	Never	0
15	Male	Never	0
15	Male	Never	0
15	Male	Never	0
15	Male	General	0.06
15	Female	Never	0
15	Male	Little	0
15	Male	Massive	0
15	Female	Little	0
15	Female	Abstinent	0.33
15	Female	Little	0.56
15	Male	Never	0
15	Male	Never	0
15	Female	Never	0
15	Female	Never	0
15	Female	Never	0
15	Female	Never	0
15	Male	Never	0.22
15	Male	Never	0
15	Female	Abstinent	0
15	Male	Never	0
15	Female	Never	0
15	Male	Never	0
15	Male	Never	0
15	Female	Never	0
15	Female	Never	0
15	Female	Abstinent	0
15	Female	Never	0
15	Male	Never	0
15	Male	Little	0.22
15	Female	Never	0
15	Male	Little	0
15	Female	Never	0
15	Female	Never	0
15	Male	Little	0
15	Female	Never	0
15	Male	Little	0
15	Female	Never	0
15	Male	Never	0.33
15	Female	Never	0
15	Male	Little	0
15	Male	Little	0.17
14	Female	Never	0
14	Male	Little	0
14	Female	Never	0
14	Female	Never	0
14	Female	Never	0
13	Male	Never	0
13	Male	Massive	0
14	Male	Never	0
15	Male	Never	0
14	Female	Never	0
13	Female	Never	0
14	Female	Never	0
14	Male	Little	0
13	Female	Never	0
15	Male	Never	0
13	Female	Never	0
14	Female	Never	0
14	Female	Never	0
14	Male	Abstinent	0
13	Female	Never	0
13	Male	Never	0
15	Female	Never	0
13	Female	Little	0
14	Female	Never	0
14	Male	Never	0
