# Supplementary material for: Exploring the association of addiction-related genetic factors with non-suicidal self-injury in adolescents
Source: Front Psychiatry. 2023 Mar 31;14:1126615. doi: 10.3389/fpsyt.2023.1126615 (PMC10102595; doi:10.3389/fpsyt.2023.1126615)
Supplement: Supplementary file 3 [file Table_3.xlsx]

## Sheet: Sheet1
Clinical Blood Sample Information
Healthy Control Group				NSSI Patient Group
Serial Number	Gender	Age		Serial Number	Gender	Age
1	Female	49		1	Female	14
2	Female	29		2	Female	21
3	Female	68		3	Female	15
4	Female	24		4	Female	13
5	Female	29		5	Female	15
6	Male	23		6	Female	15
7	Female	25		7	Female	22
8	Female	26		8	Female	20
9	Female	22		9	Female	16
10	Male	16		10	Female	16
11	Male	25		11	Female	14
12	Female	31		12	Female	13
13	Female	18		13	Female	17
14	Male	28		14	Female	14
15	Female	24		15	Female	15
16	Male	30		16	Male	18
17	Female	40		17	Female	14
18	Male	48		18	Female	19
19	Male	37		19	Male	16
20	Male	39		20	Female	16
21	Male	33		21	Male	18
22	Male	37		22	Female	13
23	Male	28		23	Female	14
24	Male	29		24	Female	16
