# Supplementary material for: Exploring the association of addiction-related genetic factors with non-suicidal self-injury in adolescents
Source: Front Psychiatry. 2023 Mar 31;14:1126615. doi: 10.3389/fpsyt.2023.1126615 (PMC10102595; doi:10.3389/fpsyt.2023.1126615)
Supplement: Supplementary file 4 [file Table_4.xlsx]

## Sheet: Sheet1
Results of Relative Quantitative Analysis - Gene Expression Levels
RPS6							RPS3A							SLC14A1
Gender	Age	Control	NSSI	Gender	Age		Gender	Age	Control	NSSI	Gender	Age		Gender	Age	Control	NSSI	Gender	Age
Female	49	0.632878	1.24833	Female	14		Female	49	0.835088	2.07053	Female	14		Female	49	0.000198304	0.000560888	Female	14
Female	29	0.41466	0.779165	Female	21		Female	29	0.687771	1.14076	Female	21		Female	29	9.44559e-05	0.000375214	Female	21
Female	68	1.36604	0.496546	Female	15		Female	68	1.82766	0.628507	Female	15		Female	68	0.000181216	0.000229376	Female	15
Female	24	0.032352	4.02782	Female	13		Female	24	1.1487	5.27803	Female	13		Female	24	0.000149248	0.000990195	Female	13
Female	29	0.460094	4.25748	Female	15		Female	29	0.895025	6.77396	Female	15		Female	29	7.8879e-05	0.00364466	Female	15
Male	23	0.590496	3.20428	Female	15		Male	23	0.90125	3.605	Female	15		Male	23	0.000131742	0.000793215	Female	15
Female	25	0.479632	7.4127	Female	22		Female	25	0.920188	12.8171	Female	22		Female	25	0.000232578	0.00184777	Female	22
Female	26	0.673617	0.659754	Female	20		Female	26	1.19748	0.773782	Female	20		Female	26	0.000272775	0.000179965	Female	20
Female	22	0.939523	0.547147	Female	16		Female	22	1.28343	0.812252	Female	16		Female	22	9.06081e-05	0.000304768	Female	16
Male	16	1.53688	0.262429	Female	16		Male	16	2	0.496546	Female	16		Male	16	0.000191549	0.000322145	Female	16
Male	25	1.50525	0.408951	Female	14		Male	25	2.11404	0.952638	Female	14		Male	25	0.000165601	0.000141197	Female	14
Female	31	1.02101	1.7411	Female	13		Female	31	1.18921	3.16017	Female	13		Female	31	0.000214015	0.000484908	Female	13
Female	18	0.50698	0.687771	Female	17		Female	18	0.607097	1.09429	Female	17		Male	28	0.000151332	0.00054555	Female	17
Male	28	0.392292	2.96905	Female	14		Male	28	1.10957	4.22807	Female	14		Female	24	0.000298496	0.00132481	Female	14
Female	24	0.602904	1.29235	Female	15		Female	24	1.1487	2.12874	Female	15		Male	30	0.000755647	0.000331202	Male	18
Male	30	3.01049	1.17283	Male	18		Male	30	4.25748	1.04247	Male	18		Female	40	0.000300572	0.000229376	Female	14
Female	40	0.907519	0.586417	Female	14		Female	40	1.65864	0.790041	Female	14		Male	48	0.000313336	0.00117755	Female	19
Male	48	0.590496	2.20381	Female	19		Male	48	0.790041	3.07375	Female	19		Male	39	0.000478233	0.00116134	Male	16
Male	37	0.267943	6.1475	Male	16		Male	37	0.473029	9.57983	Male	16		Male	33	0.00250669	0.00116134	Female	16
Male	39	0.275476	3.20428	Female	16		Male	39	0.482968	3.86375	Female	16		Male	28	0.00104665	0.00086801	Male	18
Male	33	1.18921	3.34035	Male	18		Male	33	1.94531	5.54044	Male	18					0.000380451	Female	13
Male	37	0.673617	3.45815	Female	13		Male	37	0.972655	3.4822	Female	13					0.000239116	Female	14
Male	28	0.90125	0.594604	Female	14		Male	28	1.19748	0.726986	Female	14
Male	29	0.712025	0.687771	Female	16		Male	29	0.920188	1.15669	Female	16
